# Supplementary material for: Higher prevalence of splenic artery aneurysms in hereditary hemorrhagic telangiectasia: Vascular implications and risk factors
Source: PLoS One. 2020 Jan 23;15(1):e0226681. doi: 10.1371/journal.pone.0226681 (PMC6977744; doi:10.1371/journal.pone.0226681)
Supplement: S1 Table — (XLS) [file pone.0226681.s001.xls]

## Sheet: Données
numero	groupe	Age	Sexe	MAV_Poumons	Diametres_Arteres_hepat	Art_Spl_Anev	Art_Spl_Anev_Nbre	AS_Anevr_Siege	Rate_Diametre_max_cm	Mutation	atteinte_rate	atteinte_foie	atteinte_panc
2	cas	29.8	F	0	7	0	0		10	en cours	0	0	0
3	cas	54.4	M	1	10.3	0	0		10	A	0	1	1
4	cas	25.3	F	1	10.4	0	0		8.6	A	0	1	1
6	cas	45.7	M	1	24	0	0		11	A	0	0	0
7	cas	43	F	1	9.1	0	0		10	E	1	1	0
8	cas	12.9	M	1	5.5	0	0		9	en cours	0	0	0
9	cas	56.4	M	1	18.5	0	0		11	A	0	1	0
12	cas	20.4	M	1	10.8	0	0		12.3	A	0	1	0
13	cas	33.4	M	1	12.9	0	0		14	A	1	0	1
14	cas	43	M	1	9.9	0	0		11	E	0	1	0
15	cas	53	F	0	13	0	0		9.7	A	0	1	1
17	cas	75	F	1	17.2	0	0		11	E	1	1	0
18	cas	46	M	1	6.4	0	0		9.2	E	0	0	1
19	cas	51.2	M	0	7.3	1	1	H	10	E	0	0	0
20	cas	72	M	0	11.5	0	0		11	A	0	0	1
21	cas	49.7	M	1	5.2	0	0		11	E	0	0	0
24	cas	45.7	F	1	15	1	2	H	9.2	A	0	1	1
26	cas	20.2	M	0	4.8	0	0		13	E	0	0	1
28	cas	16.2	M	0	4	0	0		11	E	0	0	0
30	cas	49	F	1	20.8	1	1	H	9.9	A	1	1	0
31	cas	27	M	0	5.7	0	0		11	A	0	1	0
32	cas	57	F	0	14	0	0		8.9	A	0	1	1
33	cas	25.5	F	0	7.9	0	0		12	E	0	0	0
34	cas	34.8	F	1	7.3	1	1	T	10.7	A	0	1	1
38	cas	18	M	0	6.3	0	0		11	A	0	0	0
39	cas	36.9	F	1	5	0	0		11	E	0	1	1
40	cas	66	F	1	7.3	1	2	H	10.6	E	0	0	1
43	cas	27	M	1	6.2	1	1	I	11	A	1	1	0
44	cas	54.5	F	1	8.1	0	0		8.5	A	0	1	0
46	cas	25.8	M	0	5.9	0	0		11	A	0	0	0
48	cas	12	F	0	3.4	0	0		9	E	1	1	0
50	cas	14	F	0	4.7	0	0		10	A	0	1	0
51	cas	17	M	1	9.2	0	0		11	A	0	1	0
52	cas	7.3	M	1	5.2	0	0		8.5	E	0	0	0
53	cas	50.6	F	1	5.3	0	0		11.5	E	0	1	0
55	cas	64.2	F	1	11.9	1	3	T + H	10	A	1	1	1
56	cas	29.1	F	1	10	0	0		10	A	0	1	0
57	cas	36.1	F	0	7.9	0	0		16	SMAD 4	1	1	0
60	cas	53.5	F	1	8.2	0	0		11	E	0	0	0
61	cas	13	F	1	7.2	0	0		8	A	0	1	0
62	cas	41.4	F	0	18.1	0	0		10	A	0	1	0
63	cas	16.2	F	0	7	0	0		12	A	0	1	0
64	cas	53.1	M	0	11	1	2	T + H	12	en cours	0	1	0
65	cas	26.8	F	0	6.6	0	0		9.7	A	1	1	0
67	cas	52	M	1	10.9	1	1	H	12	E	0	0	0
68	cas	57.4	M	0	6.5	0	0		10.7	E	0	1	0
69	cas	43.7	F	0	7	0	0		9	non retrouv�e	0	1	0
70	cas	77.1	F	0	10	1	1	H	10.5	A	0	1	1
73	cas	77	M	1	8.5	0	0		11.8	A	0	1	0
74	cas	83.3	F	0	9.3	1	3	T + H	10	A	0	1	1
75	cas	55	M	1	10.6	0	0		13	A	0	1	1
77	cas	35	M	0	11	0	0		12	A	0	1	0
78	cas	58.9	F	0	9.7	1	1	H	10.5	A	0	1	1
81	cas	61	M	1	7.5	0	0		13	A	0	1	0
82	cas	38	M	0	4.9	0	0		10.2	A	0	1	1
83	cas	64	M	1	7.2	0	0		9.2	non retrouv�e	0	0	0
86	cas	24.4	M	1	5.3	0	0		9.5	E	0	1	0
89	cas	56.9	F	0	11.5	0	0		12	E	0	0	0
90	cas	56	M	0	7.1	0	0		11.8	E	0	1	0
92	cas	32	F	1	7.1	0	0	H	9	en cours	1	1	0
93	cas	68	M	1	15.5	1	1	H	12.8	A	0	1	1
94	cas	82.3	F	1	11.6	0	0		11	A	0	1	0
95	cas	76	F	1	14.9	1	2	H + I	12	A	1	1	1
96	cas	48	M	0	6	0	0		11	A	1	1	1
97	cas	14.5	M	0	4.8	0	0		10	A	0	0	0
98	cas	37.3	M	0	11.1	0	0		11	A	0	1	1
100	cas	60	F	1	7.1	0	0		7.7	E	0	1	0
101	cas	49.1	M	0	8.5	0	0		13	A	0	1	1
102	cas	61.6	F	0	11	0	0		9.4	en cours	0	1	0
103	cas	66.2	M	0	8.1	0	0		12	en cours	0	1	0
104	cas	27.4	F	1	5.9	0	0		12.6	E	1	1	1
105	cas	64.8	M	0	6.1	0	0		12.2	E	1	1	0
108	cas	61	M	1	6	0	0		9.6	A	0	1	0
111	cas	45	M	0	7.6	0	0		9.4	A	0	1	0
112	cas	62	M	1	11.3	0	0		10	en cours	0	0	0
113	cas	32.9	F	0	6.3	1	1	H	11	A	0	1	0
115	cas	36.4	F	0	9	0	0		9.4	non retrouv�e	0	1	0
116	cas	62	F	0	5.4	0	0		8.2	non retrouv�e	0	1	0
117	cas	59.3	M	1	6.2	0	0		12	non retrouv�e	0	0	0
118	cas	53.7	M	1	5.4	1	3	H + I	13	E	0	1	0
119	cas	30.4	F	1	5.1	0	0		10	E	1	1	1
121	cas	29.3	F	1	5	0	0		10.6	E	0	1	0
124	cas	58	F	1	8.2	1	1	H	13	A	0	0	0
125	cas	45	F	0	8	1	1	H	9.2	A	0	1	1
127	cas	34	F	1	10.8	0	0		8.4	A	0	1	1
129	cas	33.8	F	0	7	0	0		11	en cours	0	1	1
130	cas	32.7	F	1	6.5	0	0		14.8	E	0	1	0
133	cas	62.7	M	0	9.8	1	2	H	13	E	0	1	1
134	cas	32	M	1	7.2	0	0		11.7	E	0	1	0
135	cas	12	M	1	6	0	0		10	E	0	1	0
136	cas	37	M	1	7.6	0	0		12.5	E	0	0	0
137	cas	45	F	1	12	0	0		10	A	0	1	1
138	cas	62	F	1	9.8	0	0		8	E	1	1	0
139	cas	35.9	M	1	6.9	0	0		13	A	0	1	1
140	cas	58.4	M	1	14	0	0		12	A	0	1	0
141	cas	37.3	M	1	8.8	0	0		12.2	E	1	1	0
144	cas	88.9	F	1	5.2	0	0		6.8	non retrouv�e	0	1	0
146	cas	27	M	0	11.8	0	0		10	A	0	1	0
148	cas	47.9	F	1	6	0	0		9.4	en cours	0	0	0
149	cas	55.6	F	0	13.2	0	0		10.5	A	0	1	0
150	cas	73	F	0	0	1	1	H	10	A	0	0	0
151	cas	38.5	M	1	10	0	0		17	E	0	1	0
152	cas	50	M	1	6.5	0	0		14	A	0	1	1
153	cas	41	F	0	9.8	1	2	T + H	8.7	E	0	1	1
155	cas	12.2	M	1	6.2	0	0		9	E	0	0	0
156	cas	54.8	M	0	5.9	0	0		9	A	0	1	1
157	cas	62.4	M	0	6	0	0		12	non retrouv�e	1	0	1
158	cas	55.7	F	1	14	1	3	T + H	11	A	1	1	1
160	cas	67	M	1	4.6	1	1	H	9	E	0	0	1
161	cas	66.1	M	1	9.9	1	1	H	10	A	0	0	0
164	cas	15.5	M	0	7	0	0		9.2	A	0	1	1
165	cas	32.2	F	1	5.7	0	0		10	E	0	0	0
166	cas	15.8	F	1	6.4	0	0		9.1	E	0	0	0
168	cas	44.5	M	1	7.5	1	1	H	12.5	en cours	0	1	0
169	cas	10.3	F	1	4.7	0	0		8	E	0	0	0
170	cas	71.2	M	0	11.3	0	0		12	A	0	1	1
171	cas	38.6	F	1	6	0	0		9.5	E	0	0	0
172	cas	67	M	1	5.3	1	1	H	9	E	0	0	1
173	cas	37.7	M	1	12	1	1	I	10.4	A	0	1	1
174	cas	65	F	1	10.1	1	3	H + I	8	A	0	1	1
177	cas	50	M	0	9.5	0	0		11.4	A	0	1	0
178	cas	56	M	0	7.5	1	1	T	12	A	0	1	0
180	cas	63	F	1	6	0	0		9	E	0	0	0
183	cas	81	M	0	6.6	1	2	H	10	A	0	0	1
184	cas	59.3	M	0	11.1	0	0		10	A	0	0	0
187	cas	49.2	F	1	5.7	1	1	H	10	E	0	1	0
188	cas	60.5	F	1	8	1	8	T + H + I	11	E	1	1	1
189	cas	64.6	F	0	14.6	0	0		9	A	0	1	1
190	cas	24	F	0	5.3	0	0		9	A	0	1	0
191	cas	65	F	1	9.8	1	2	H	11.6	A	1	1	1
193	cas	22.4	M	1	5.5	0	0		10	E	0	1	0
194	cas	54	M	0	7	0	0		7	E	0	0	0
195	cas	13.6	M	1	3	0	0		7	E	0	1	0
196	cas	24.7	F	0	11.9	0	0		8.7	E	1	1	0
199	cas	43.9	M	1	9	0	0		13	E	0	1	0
201	cas	23.9	M	0	4.5	0	0		9.4	E	0	0	0
202	cas	61	M	1	5.1	0	0		11	E	0	1	0
203	cas	57	F	1	4.5	0	0		10	E	0	1	1
204	cas	52	F	0	9.9	1	3	H + I	10	A	0	1	1
205	cas	18	F	1	5	0	0		9.5	E	0	1	0
206	cas	44	M	1	6.5	0	0		9.8	E	0	0	0
207	cas	42	M	1	5.5	0	0		9.5	E	0	0	1
210	cas	54	F	1	6.9	0	0		11	E	0	1	0
211	cas	47	F	0	5.7	0	0		8.6	A	0	1	1
212	cas	31.9	F	1	5.6	0	0		11.8	A	0	1	0
213	cas	43.2	M	1	7.4	0	0		11	A	0	1	0
215	cas	44.8	M	1	5.2	0	0		10.5	E	1	1	0
218	cas	31.3	M	1	7.5	1	1	H	9.2	E	0	1	0
221	cas	75.1	M	1	12	0	0		10	A	0	1	1
224	cas	9.8	F	1	3.3	0	0		8.5	E	0	1	0
225	cas	52.2	F	1	5.1	1	1	I	10	E	0	1	0
226	cas	39	F	1	6.3	0	0		11	E	0	1	0
227	cas	65.1	M	1	9.8	0	0		10.6	A	0	1	0
230	cas	61	F	1	6	1	1	H	9.5	E	0	0	0
231	cas	66.4	F	1	7.5	1	1	I	8	E	0	1	1
232	cas	81.7	F	1	14.7	1	2	T + H	10.2	A	0	1	1
233	cas	57	F	1	4.8	1	1	H	9.3	A	1	1	0
235	cas	40	F	1	9.3	0	0		10	A	0	1	0
236	cas	50.9	M	0	8.7	0	0		11.8	A	0	1	0
240	cas	61	F	1	13.2	1	1	H	9	A	0	1	0
241	cas	42.6	M	0	12.5	1	3	T + H	14.5	A	0	1	0
243	cas	54.1	F	1	6	1	2	H	10	E	1	0	0
244	cas	6.9	M	0	5.6	0	0		13.8	E	0	0	0
246	cas	35.7	M	0	5	0	0		12	en cours	0	0	1
248	cas	48.9	M	0	9.5	0	0		11	A	0	0	0
250	cas	54	M	0	5.1	0	0		12.5	A	0	1	1
252	cas	72.6	F	1	6.8	1	1	T + H	9.2	E	0	0	1
253	cas	68	M	0	8.3	0	0		9.5	A	0	1	1
255	cas	36.2	M	1	7.7	0	0		10.4	E	0	1	0
257	cas	59.5	M	0	7.5	0	0		12	A	0	1	0
258	cas	55.4	M	1	10	0	0		11	E	0	0	1
259	cas	73.4	F	1	6	0	0		7.8	E	0	1	1
263	cas	65.5	M	1	5.1	0	0		9.8	E	0	0	1
265	cas	49	F	0	8	0	0		9	A	0	1	0
266	cas	55.9	F	1	7.5	0	0		8.1	E	0	0	0
267	cas	33.6	M	1	5.2	0	0		11	E	0	0	0
268	cas	64.3	M	1	9.2	0	0		13	E	0	0	0
269	cas	11.6	M	0	5.6	0	0		8.2	A	0	1	0
273	cas	44.9	M	1	8	0	0		11	E	0	0	0
276	cas	78.9	F	0	17.8	0	0		8	A	0	1	1
277	cas	63.6	F	1	4.8	0	0		7.2	E	0	1	1
279	cas	42.8	M	1	9.7	0	0		12	E	0	0	0
280	cas	71.8	F	1	10	1	3	T + H	8.3	E	0	0	0
281	cas	59.4	M	1	8.6	0	0		9.5	E	1	1	1
283	cas	36	M	0	7.6	1	1	I	11	A	0	1	1
284	cas	40.6	F	0	7.8	0	0		9	A	0	1	0
2	tem	19.3	M		6.8	0	0		10.4		0	0	0
4	tem	37.9	M		5.3	0	0		13		0	0	0
5	tem	26.9	F		4.3	0	0		9		0	0	0
6	tem	17.6	F		5.5	0	0		12		0	0	0
7	tem	20.1	F		4.4	0	0		10		0	0	0
9	tem	59.6	M		6.1	0	0		10		0	0	0
11	tem	26	M		7.5	0	0		12		0	0	0
12	tem	60.9	M		6.1	0	0		10		0	0	0
13	tem	41.9	M		5.8	0	0		12.5		0	0	0
16	tem	58.8	M		4.2	0	0		7		0	0	0
17	tem	81.8	M		5.5	0	0		10		0	0	0
19	tem	61.4	F		4.6	0	0		9.7		0	0	0
20	tem	58.1	F		4.7	1	1	I	10		0	0	0
21	tem	77.5	F		4.4	1	2	H	8.7		0	0	0
22	tem	45.1	M		5.2	0	0		8		0	0	0
23	tem	14.2	F		5	0	0		10.4		0	0	0
24	tem	67.8	F		3.8	0	0		9.5		0	0	0
25	tem	23	M		6.5	0	0		11.8		0	0	0
26	tem	50.3	M		6.8	0	0		12		0	0	0
30	tem	65.7	M		6	0	0		13		0	0	0
32	tem	35.4	F		4.3	0	0		11		0	0	0
36	tem	31.9	M		5.2	0	0		12.4		0	0	0
37	tem	43.9	F		4.8	0	0		11		0	0	0
38	tem	53.4	F		5.4	0	0		9		0	0	0
39	tem	50.6	F		8.5	0	0		11		0	0	0
43	tem	72.6	M		9.8	0	0		9		0	0	0
44	tem	70.1	M		7.7	0	0		10		0	0	0
45	tem	63.6	F		5.4	0	0		9		0	0	0
47	tem	58.6	M		10.5	0	0		12		0	0	0
49	tem	58.9	F		4.8	0	0		10		0	0	0
50	tem	66.7	F		5	0	0		11		0	0	0
53	tem	61.2	F		6.5	0	0		7.3		0	0	0
54	tem	49.4	F		5.2	0	0		10		0	0	0
57	tem	69.1	F		4.4	1	1	H	9		0	0	0
58	tem	59.1	F		5.2	0	0		8		0	0	0
59	tem	40.9	M		7	0	0		10		0	0	0
62	tem	71.2	F		5.3	1	1	H	8		0	0	0
64	tem	63.1	M		6	0	0		12		0	0	0
65	tem	43.3	M		7.6	0	0		11.2		0	0	0
67	tem	60	F		7	0	0		8.5		0	0	0
68	tem	42.3	M		8	0	0		11		0	0	0
69	tem	37.7	F		6.2	0	0		8.7		0	0	0
71	tem	40.2	F		4.7	0	0		10		0	0	0
72	tem	48.9	M		6.2	0	0		10		0	0	0
73	tem	20.1	M		4.8	0	0		10		0	0	0
75	tem	58.1	M		6	0	0		10.5		0	0	0
76	tem	16.9	F		8	0	0		9		0	0	0
77	tem	55.9	M		5.4	0	0		12		0	0	0
80	tem	85.9	M		11	0	0		11		0	0	0
81	tem	35.9	F		5.1	0	0		8.6		0	0	0
82	tem	41.9	F		6.1	0	0		10.7		0	0	0
83	tem	66.7	M		5.4	0	0		12		0	0	0
84	tem	44.2	M		4	0	0		12.4		0	0	0
86	tem	54.8	M		4.6	0	0		11		0	0	0
87	tem	53.8	M		4	0	0		10		0	0	0
92	tem	52.1	F		5.1	0	0		10		0	0	0
93	tem	50.1	F		5	0	0		9.5		0	0	0
94	tem	31.8	M		5	0	0		14		0	0	0
97	tem	57.7	M		5.4	0	0		11		0	0	0
99	tem	68.9	M		6.2	0	0		11		0	0	0
100	tem	17.5	M		4.5	0	0		12.9		0	0	0
101	tem	50.2	M		10.5	0	0		12.3		0	0	0
102	tem	37.6	F		4.6	0	0		9		0	0	0
105	tem	48.1	M		9.6	0	0		9		0	0	0
106	tem	59.4	M		4.2	0	0		10		0	0	0
108	tem	67.1	M		7.7	0	0		12		0	0	0
113	tem	22.3	F		7.5	0	0		13.5		0	0	0
114	tem	30.5	F		5.5	0	0		9.7		0	0	0
117	tem	63.9	M		5.2	0	0		10.7		0	0	0
118	tem	64.6	F		6	0	0		11		0	0	0
119	tem	50.4	M		5.6	0	0		9.7		0	0	0
121	tem	78.5	F		5.5	1	1	H	10		0	0	0
123	tem	71.9	M		5.2	0	0		12		0	0	0
125	tem	45.6	F		4.1	0	0		11		0	0	0
127	tem	79.7	F		4.7	1	1	H	9.5		0	0	0
129	tem	30.8	F		4.9	0	0		9.5		0	0	0
130	tem	63.8	F		6	0	0		12.5		0	0	0
131	tem	39.5	F		8.6	0	0		10		0	0	0
132	tem	28.3	M		5.4	0	0		9.4		0	0	0
134	tem	21.9	M		5.4	0	0		8.8		0	0	0
135	tem	67.9	F		6.1	0	0		11		0	0	0
136	tem	37.2	F		5.6	0	0		11.4		0	0	0
137	tem	16.3	M		4.5	0	0		13		0	0	0
138	tem	57.3	M		5.5	0	0		13.6		0	0	0
140	tem	34.7	F		4.9	0	0		12.2		0	0	0
142	tem	87.3	F		7.5	0	0		12		0	0	0
143	tem	45	M		5.3	0	0		10.6		0	0	0
144	tem	52.8	M		5.8	0	0		10.7		0	0	0
146	tem	59	M		5	0	0		11		0	0	0
147	tem	24.1	M		4.4	0	0		12.6		0	0	0
149	tem	56	M		6.5	0	0		12.3		0	0	0
150	tem	19.4	F		4.7	0	0		9.6		0	0	0
151	tem	67.9	F		6.6	0	0		8		0	0	0
152	tem	18.5	M		4.2	0	0		10		0	0	0
154	tem	55.2	F		5.3	0	0		12		0	0	0
155	tem	68.1	F		5.7	0	0		11		0	0	0
157	tem	20.1	F		5	0	0		8		0	0	0
159	tem	83.7	F		5.3	1	1	H	16		0	0	0
160	tem	64.4	M		5.9	0	0		11		0	0	0
161	tem	62.1	M		6.1	0	0		11.8		0	0	0
162	tem	61.2	M		6.5	0	0		10		0	0	0
163	tem	66.9	F		4.3	0	0		9.2		0	0	0
165	tem	31.4	F		6.1	0	0		11.8		0	0	0
166	tem	46.6	F		5.6	1	1	H	14		1	0	0
167	tem	14.9	F		3.5	0	0		12		0	0	0
171	tem	69	M		4.3	0	0		11.5		0	0	0
172	tem	61.8	F		9	0	0		10.5		0	0	0
174	tem	43.9	F		7	0	0		9.3		0	0	0
175	tem	53.9	F		7.1	0	0		11.4		0	0	0
176	tem	24.4	M		7.7	0	0		12		0	0	0
177	tem	64	M		3.7	0	0		9		0	0	0
178	tem	30.4	M		6.2	0	0		10		0	0	0
180	tem	84.1	F		3.3	0	0		8.3		0	0	0
181	tem	53.5	F		4.7	0	0		8.7		0	0	0
182	tem	66.4	F		6.2	0	0		8.5		0	0	0
184	tem	48.1	M		5.7	0	0		9		0	0	0
186	tem	65.1	F		7.7	1	2	H	13.4		0	0	0
189	tem	45.4	F		7	0	0		11.5		0	0	0
193	tem	21.9	F		4.5	0	0		10.5		0	0	0
196	tem	49.3	F		6	0	0		11		0	0	0
198	tem	66.9	M		10	0	0		11		0	0	0
199	tem	32.9	M		7	0	0		10.5		0	0	0
200	tem	47	F		3	0	0		8.8		0	0	0
201	tem	51.6	F		6.1	0	0		10.5		0	0	0
202	tem	61.3	F		6.5	0	0		9.5		0	0	0
203	tem	61	M		9	0	0		12.4		0	0	0
204	tem	53.5	M		5	0	0		10.5		0	0	0
205	tem	46.3	F		6	0	0		8.8		0	0	0
206	tem	18	M		5.5	0	0		11		0	0	0
207	tem	30	F		6.5	0	0		10		0	0	0
208	tem	51	F		6	0	0		10		0	0	0
211	tem	60.6	M		7.3	0	0		11.2		0	0	0
213	tem	67.9	F		5.5	1	1	H	9.5		0	0	0
215	tem	34.1	M		6.2	0	0		11.8		0	0	0
216	tem	45.1	M		8.2	0	0		11		0	0	0
219	tem	63	M		6.3	0	0		11		0	0	0
220	tem	61.8	F		4.8	0	0		8.6		0	0	0
221	tem	77.7	F		4.6	0	0		10		0	0	0
222	tem	66.1	F		4.9	0	0		10.5		0	0	0
223	tem	65.8	F		7.5	0	0		9.5		0	0	0
224	tem	49.8	F		4.6	0	0		11.8		0	0	0
230	tem	53.9	M		5.7	0	0		11		0	0	0
231	tem	24.9	M		8	0	0		14		0	0	0
232	tem	41	M		5.2	0	0		12		0	0	0
233	tem	47.6	F		5.1	0	0		9.1		0	0	0
235	tem	18.9	F		6.6	0	0		11		0	0	0
238	tem	70.4	M		6.9	0	0		10.5		0	0	0
240	tem	60.1	M		7	0	0		9.6		0	0	0
241	tem	69	M		6	0	0		9.1		0	0	0
242	tem	39.7	M		4.7	0	0		10		0	0	0
244	tem	81.3	F		3.8	0	0		8.2		0	0	0
245	tem	51.3	M		5.2	0	0		11.5		0	0	0
247	tem	58.6	F		4.5	0	0		9		0	0	0
248	tem	43.2	F		8.4	0	0		10.5		0	0	0
249	tem	34.1	F		7.4	0	0		10		0	0	0
250	tem	68	F		5.8	0	0		11		0	0	0
251	tem	47.1	M		7.6	0	0		13.8		0	0	0
252	tem	69.9	M		8	0	0		13		0	0	0
253	tem	71.9	M		5.2	0	0		10.4		0	0	0
254	tem	16.8	M		3.2	0	0		9		0	0	0
257	tem	38.8	F		9.8	0	0		9		0	0	0
258	tem	78.3	F		9.9	0	0		10.7		0	0	0
259	tem	16.5	M		6	0	0		13.6		0	0	0
262	tem	26.9	M		4.6	0	0		11		0	0	0
264	tem	46	F		6.3	0	0		11		0	0	0
265	tem	27.5	M		5	0	0		10.8		0	0	0
266	tem	40.9	F		4.4	0	0		12		0	0	0
267	tem	64.3	M		5.8	0	0		11		0	0	0
268	tem	30.4	M		5	0	0		11.5		0	0	0
269	tem	38.6	M		5.5	0	0		11.5		0	0	0
273	tem	65.9	M		7	0	0		11.2		0	0	0
276	tem	29.6	M		6.3	0	0		11		0	0	0
278	tem	24.1	F		6.7	0	0		8		0	0	0
279	tem	18.5	F		6	0	0		14		0	0	0
280	tem	56.2	M		6	0	0		10		0	0	0
281	tem	80.7	F		4.7	0	0		9		0	0	0
283	tem	10.7	M		4	0	0		9		0	0	0
285	tem	39.9	M		5	0	0		11		0	0	0
286	tem	48.2	F		5.5	0	0		9		0	0	0
287	tem	67	M		6.6	0	0		10		0	0	0
288	tem	38.5	M		4	0	0		11.7		0	0	0
292	tem	43.7	M		8.4	0	0		13		0	0	0
294	tem	43.9	M		6.4	0	0		7		0	0	0
296	tem	54.5	M		9.3	0	0		12		0	0	0
298	tem	12.3	M		5.5	0	0		10.5		0	0	0
299	tem	39.9	M		5.4	0	0		10		0	0	0

## Sheet: Enquete_Telephonique
Groupe	Age	Sexe	HTA	Tabac	Diabete	Dyslipidemie	Heredite	Grossesses
Tem	10.7	M	0	0	0	0	1
Tem	12.3	M	0	0	0	0	1
Tem	14.2	F	0	0	0	0	0	0
Tem	16.5	M	0	0	0	0	1
Tem	16.9	F	0	1	0	0	0	0
Tem	22.3	F	0	0	0	0	0
Tem	24.1	F	0	0	0	0	0	0
Tem	24.1	M	0	0	0	0	1
Tem	28.3	M	0	1	0	0	0
Tem	29.6	M	0	1	0	0	1
Tem	30.4	M	0	0	0	0	0
Tem	30.5	F	0	1	0	0	1	1
Tem	30.8	F	0	0	0	0	1	0
Tem	31.4	F	0	1	0	0	1	0
Tem	32.9	M	0	0	0	0	0
Tem	34.1	F	0	0	0	0	0	0
Tem	34.7	F	0	1	0	0	1	1
Tem	37.9	M	0	1	0	0	1
Tem	38.8	F	0	0	0	0	0	0
Tem	39.5	F	0	0	0	0	1	0
Tem	39.9	M	0	0	0	0	0
Tem	39.9	M	0	1	0	0	0
Tem	40.2	F	1	1	0	0	1	2
Tem	40.9	F	0	1	1	0	1	4
Tem	41.9	F	0	0	0	0	0	2
Tem	41.9	M	0	0	0	0	0
Tem	41	M	0	1	0	0	0
Tem	42.3	M	0	0	0	1	0
Tem	43.2	F	0	0	0	0		2
Tem	43.7	M	0	1	0	0	1
Tem	43.9	F	0	1	0	0	0	3
Tem	43.9	M	0	1	0	0	0
Tem	45.1	M	0	1	0	1	0
Tem	45.1	M	0	1	0	0	1
Tem	48.1	M	0	1	0	0	0
Tem	48.2	F	1	1	0	0	0	1
Tem	49.4	F	0	0	0	0	0	0
Tem	49.8	F	0	0	0	0	1	2
Tem	50.1	F	0	0	0	0	1	3
Tem	51.3	M	0	0	0	0	0
Tem	51.6	F	0	0	0	0	0	1
Tem	53.4	F	0	0	0	0	0	2
Tem	53.5	M	1	1	0	0	0
Tem	53.9	F	0	1	0	0	0	2
Tem	54.5	M	0	1	0	1	0
Tem	54.8	M	0	1	1	0	0
Tem	55.2	F	1	0	1	1	1	3
Tem	57.7	M	1	0	1	1	1
Tem	58.6	F	1	0	0	0	1	2
Tem	58.6	M	0	1	0	0	0
Tem	59.1	F	0	1	0	0	0	1
Tem	60.1	M	0	0	0	0	0
Tem	61.2	M	0	1	1	0	0
Tem	61.4	F	1	0	0	1	1	2
Tem	61.8	F	1	0	1	1	1	6
Tem	62.1	M	1	1	0	0	1
Tem	63.6	F	0	0	0	0	0	2
Tem	63.9	M	1	0	1	0	1
Tem	64.3	M	1	1	1	1	0
Tem	64.4	M	1	1	1	1	1
Tem	64.6	F	1	0	0	1	0	2
Tem	65.1	F	1	0	1	0	0	4
Tem	65.7	M	0	1	0	0	1
Tem	65.8	F	0	0	0	0	1	2
Tem	66.1	F	0	1	0	0	0	5
Tem	66.9	F	0	1	0	0	0	2
Tem	67.1	M	1	1	0	0	0
Tem	67.8	F	1	1	0	1	1	2
Tem	67.9	F	0	0	0	0	0	2
Tem	67.9	F	0	0	0	1	0	3
Tem	69.9	M	1	0	1	0	0
Tem	70.1	M	1	0	0	1	1
Tem	70.4	M	1	0	0	0	0
Tem	71.9	M	1	1	0	0	1
Tem	77.7	F	0	0	0	0	0	1
Tem	81.8	M	0	1	0	0	0
Tem	85.9	M	0	1	1	0	0
Cas	29.8	F	0	0	0	0	0	3
Cas	54.4	M	0	0	0	0	0	NA
Cas	25.3	F	0	0	0	0	0	0
Cas	43	F	0	0	0	0	1	1
Cas	12.9	M	0	0	0	0	0	NA
Cas	56.4	M	0	1	0	0	0	NA
Cas	20.4	M	0	1	0	0	0	NA
Cas	33.4	M	0	0	0	0	0	NA
Cas	43	M	0	0	0	0	0	NA
Cas	53	F	0	0	0	0	1	0
Cas	46	M	0	0	0	0	0	NA
Cas	51.2	M	0	1	0	0	1	NA
Cas	72	M	1	1	0	0	0	NA
Cas	49.7	M	0	0	0	0	1	NA
Cas	45.7	F	1	0	0	0	1	3
Cas	49	F	1	0	0	0	1	3
Cas	27	M	0	1	0	0	1	NA
Cas	57	F	0	0	0	0	1	3
Cas	25.5	F	0	0	0	0	0	0
Cas	34.8	F	0	1	0	0	1	2
Cas	18	M	0	1	0	0	0	0
Cas	36.9	F	0	0	0	1	0	2
Cas	66	F	1	0	0	0	0	3
Cas	27	M	0	1	0	0	0	NA
Cas	54.5	F	1	1	0	0	1	3
Cas	25.8	M	0	0	0	0	0	NA
Cas	12	F	0	0	0	0	0	0
Cas	14	F	0	0	0	0	0	0
Cas	17	M	0	0	0	0	0	NA
Cas	7.3	M	0	0	0	0	0	NA
Cas	50.6	F	0	0	1	0	1	1
Cas	64.2	F	0	1	0	1	0	3
Cas	29.1	F	0	0	0	0	0	1
Cas	36.1	F	0	0	0	0	0	2
Cas	13	F	0	0	0	0	0	0
Cas	41.4	F	0	0	0	0	0	2
Cas	16.2	F	0	0	0	0	0	0
Cas	53.1	M	0	0	0	0	0	NA
Cas	26.8	F	0	0	0	0	0	0
Cas	52	M	0	0	0	0	1	NA
Cas	57.4	M	0	0	0	0	0	NA
Cas	43.7	F	1	1	0	1	1	2
Cas	77.1	F	0	0	0	0	0	0
Cas	77	M	0	1	0	0	0	NA
Cas	83.3	F	0	0	0	0	0	4
Cas	55	M	0	0	0	1	0	NA
Cas	35	M	0	0	0	0	0	NA
Cas	61	M	0	1	0	0	0	NA
Cas	38	M	1	1	0	0	0	NA
Cas	64	M	1	0	1	0	0	NA
Cas	24.4	M	0	0	0	0	1	NA
Cas	32	F	0	0	0	0	0	1
Cas	68	M	0	0	0	0	0	NA
Cas	48	M	1	0	0	1	1	NA
Cas	37.3	M	0	1	0	0	0	NA
Cas	60	F	0	1	0	0	1	1
Cas	49.1	M	0	1	0	0	0	NA
Cas	61.6	F	0	0	0	0	0	0
Cas	27.4	F	0	0	0	0	0	0
Cas	64.8	M	0	0	0	0	0	NA
Cas	61	M	0	0	0	1	0	NA
Cas	45	M	0	1	0	0	0	NA
Cas	62	M	0	1	0	1	1	NA
Cas	32.9	F	0	0	0	0	0	0
Cas	36.4	F	0	1	0	0	0	3
Cas	62	F	0	1	0	0	1	2
Cas	53.7	M	0	0	0	0	NA	NA
Cas	30.4	F	0	0	0	0	1	2
Cas	29.3	F	0	1	0	0	0	0
Cas	58	F	0	0	1	0	0	0
Cas	45	F	0	1	0	0	0	0
Cas	34	F	0	1	0	0	0	2
Cas	33.8	F	0	1	0	0	0	2
Cas	32.7	F	0	1	0	0	0	1
Cas	62.7	M	1	1	1	0	1	NA
Cas	32	M	0	0	0	0	0	NA
Cas	12	M	0	0	0	0	0	NA
Cas	37	M	1	0	0	0	0	NA
Cas	35.9	M	1	1	0	0	0	NA
Cas	58.4	M	1	1	0	0	0	NA
Cas	37.3	M	0	1	1	0	0	NA
Cas	27	M	0	1	0	0	0	NA
Cas	55.6	F	0	0	0	0	0	1
Cas	50	M	0	0	0	0	0	NA
Cas	41	F	0	0	0	0	0	3
Cas	12.2	M	0	0	0	0	0	0
Cas	54.8	M	0	1	0	0	0	NA
Cas	62.4	M	0	1	0	0	0	NA
Cas	55.7	F	0	1	0	0	0	0
Cas	67	M	0	0	0	0	0	NA
Cas	66.1	M	1	1	1	1	1	NA
Cas	15.5	M	1	0	0	0	0	2
Cas	32.2	F	0	0	0	0	0	0
Cas	15.8	F	0	0	0	0	0	0
Cas	71.2	M	1	0	0	0	0	NA
Cas	67	M	0	0	0	0	1	NA
Cas	37.7	M	1	1	0	0	0	NA
Cas	65	F	1	0	0	0	1	3
Cas	50	M	0	0	0	0	0	0
Cas	56	M	0	1	0	1	0	NA
Cas	63	F	0	0	0	0	0	2
Cas	81	M	0	0	0	0	0	3
Cas	59.3	M	1	1	0	1	0	NA
Cas	49.2	F	0	1	0	0	0	0
Cas	60.5	F	0	0	0	0	0	3
Cas	64.6	F	0	0	0	0	1	2
Cas	24	F	0	1	0	0	0	0
Cas	65	F	0	0	1	0	1	3
Cas	22.4	M	0	0	0	0	0	4
Cas	54	M	0	1	0	0	0	NA
Cas	13.6	M	0	0	0	0	0	NA
Cas	24.7	F	0	0	0	0	0	0
Cas	43.9	M	1	0	0	0	0	2
Cas	23.9	M	0	1	0	0	0	NA
Cas	61	M	0	0	0	0	0	NA
Cas	57	F	0	1	0	1	0	2
Cas	52	F	0	0	0	1	0	4
Cas	18	F	0	0	0	0	0	0
Cas	44	M	0	0	0	0	0	NA
Cas	42	M	0	0	0	0	0	NA
Cas	54	F	0	0	0	0	0	3
Cas	47	F	0	0	0	0	0	1
Cas	31.9	F	0	0	0	0	0	0
Cas	43.2	M	0	1	0	0	0	NA
Cas	44.8	M	0	1	0	0	1	3
Cas	31.3	M	1	0	0	1	0	0
Cas	75.1	M	0	1	0	0	0	0
Cas	9.8	F	0	1	0	0	0	0
Cas	52.2	F	0	0	0	0	0	3
Cas	39	F	0	0	0	0	0	1
Cas	65.1	M	0	0	0	0	0	NA
Cas	61	F	0	1	0	0	0	4
Cas	66.4	F	0	1	0	0	0	3
Cas	81.7	F	0	1	0	0	0	3
Cas	57	F	0	0	0	1	0	1
Cas	40	F	0	0	0	0	0	NA
Cas	50.9	M	1	1	0	0	0	NA
Cas	61	F	0	0	0	0	0	1
Cas	42.6	M	0	0	0	0	0	NA
Cas	54.1	F	0	1	0	0	0	3
Cas	6.9	M	0	0	0	0	0	NA
Cas	48.9	M	0	1	0	0	0	NA
Cas	54	M	0	0	0	1	1	NA
Cas	72.6	F	1	0	0	0	1	2
Cas	68	M	1	1	1	1	0	NA
Cas	36.2	M	0	0	0	0	0	NA
Cas	59.5	M	0	1	0	1	0	NA
Cas	55.4	M	0	0	0	0	0	NA
Cas	65.5	M	1	1	1	0	1	NA
Cas	49	F	1	1	0	0	1	3
Cas	55.9	F	0	1	0	0	0	1
Cas	33.6	M	0	0	0	0	0	NA
Cas	64.3	M	0	0	0	0	0	NA
Cas	11.6	M	0	0	0	0	0	NA
Cas	44.9	M	0	0	0	0	0	NA
Cas	78.9	F	1	0	0	0	0	NA
Cas	63.6	F	0	0	0	0	0	NA
Cas	42.8	M	0	0	0	0	0	NA
Cas	71.8	F	0	0	0	1	0	4
Cas	36	M	0	0	0	0	0	NA
Cas	40.6	F	0	0	0	0	0	0
